# Supplementary material for: Levulinic acid
Source: Acta Crystallogr Sect E Struct Rep Online. 2013 Aug 10;69(Pt 9):o1406. doi: 10.1107/S1600536813021090 (PMC3884454; doi:10.1107/S1600536813021090)
Supplement: Supplementary file 1 [file e-69-o1406-sup1.cif]

##############################################################################
#                                                                            #
# This CIF contains the data in a paper accepted for publication in          #
# Acta Crystallographica Section E. It conforms to the requirements of       #
# Notes for Authors for Acta Crystallographica Section E, and has been       #
# peer reviewed under the auspices of the IUCr Commission on Journals.       #
#                                                                            #
# Full details of the Crystallographic Information File format               #
# are given in the paper "The Crystallographic Information File (CIF):       #
# a New Standard Archive File for Crystallography" by S. R. Hall, F. H.      #
# Allen and I. D. Brown [Acta Cryst. (1991), A47, 655-685].                  #
#                                                                            #
# The current version of the core CIF dictionary is obtainable from          #
# ftp://ftp.iucr.org/pub/cif_core.dic.                                       #
#                                                                            #
# Software is freely available for graphical display of the structure(s)     #
# in this CIF. For information consult the CIF software page                 #
# http://www.iucr.org/resources/cif/software.                                #
#                                                                            #
# This file may be used for bona fide research purposes within the           #
# scientific community so long as proper attribution is given to the journal # 
# article from which it was obtained.                                        #
#                                                                            #
##############################################################################
data_I
_audit_creation_method     SHELXL-97
_journal_data_validation_number     ?
_journal_date_recd_electronic     2013-07-19
_journal_date_accepted     2013-07-29
_journal_name_full     'Acta Crystallographica, Section E'
_journal_year     2013
_journal_volume     69
_journal_issue      9
_journal_page_first     o1406
_journal_page_last     o1406
_journal_paper_category     QO
_journal_paper_doi     10.1107/S1600536813021090
_journal_coeditor_code     FF2114
_publ_contact_author_name     'Barbara Hachu\/la'
_publ_contact_author_address
;
Institute of Chemistry
University of Silesia
14 Bankowa Street
40-007 Katowice
Poland
;
_publ_contact_author_email     bhachula@o2.pl
_publ_contact_author_fax     '48(32)2599978'
_publ_contact_author_phone     '48(32)793198381'
_publ_section_title
;
Levulinic acid
;
loop_
    _publ_author_name
    _publ_author_address
    'Hachu\/la, Barbara'
;
Institute of Chemistry
University of Silesia
14 Bankowa Street
40-006 Katowice
Poland
;
    'Polasz, Anna'
;
Institute of Chemistry
University of Silesia
14 Bankowa Street
40-006 Katowice
Poland
;
    'Dzida, Marzena'
;
Institute of Chemistry
University of Silesia
14 Bankowa Street
40-006 Katowice
Poland
;
    'Nowak, Maria'
;
Institute of Physics
University of Silesia
4 Uniwersytecka Street
40-007 Katowice
Poland
;
    'Kusz, Joachim'
;
Institute of Physics
University of Silesia
4 Uniwersytecka Street
40-007 Katowice
Poland
;
_chemical_name_systematic
;
4-Oxopentanoic acid
;
_chemical_name_common     'Levulinic acid'
_chemical_formula_moiety     'C5 H8 O3'
_chemical_formula_sum     'C5 H8 O3'
_chemical_formula_iupac     'C5 H8 O3'
_chemical_formula_weight     116.11
_chemical_melting_point_gt     303
_chemical_melting_point_lt     306
_symmetry_cell_setting     monoclinic
_symmetry_space_group_name_H-M     'P 21/c'
_symmetry_space_group_name_Hall     '-P 2ybc'
loop_
    _symmetry_equiv_pos_as_xyz
    'x, y, z'
    '-x, y+1/2, -z+1/2'
    '-x, -y, -z'
    'x, -y-1/2, z-1/2'
_cell_length_a     4.8761(2)
_cell_length_b     12.1025(4)
_cell_length_c     9.8220(3)
_cell_angle_alpha     90.00
_cell_angle_beta     99.112(3)
_cell_angle_gamma     90.00
_cell_volume     572.31(3)
_cell_formula_units_Z     4
_cell_measurement_reflns_used     6623
_cell_measurement_theta_min     3.3704
_cell_measurement_theta_max     34.5069
_cell_measurement_temperature     100.0(10)
_exptl_crystal_description     'polyhedron'
_exptl_crystal_colour     'colourless'
_exptl_crystal_size_max     0.44
_exptl_crystal_size_mid     0.21
_exptl_crystal_size_min     0.16
_exptl_crystal_density_diffrn     1.348
_exptl_crystal_density_meas     ?
_exptl_crystal_density_method     'not measured'
_exptl_crystal_F_000     248
_exptl_absorpt_coefficient_mu     0.112
_exptl_absorpt_correction_type     multi-scan
_exptl_absorpt_process_details
;
(CrysAlis RED; Oxford Diffraction, 2006)
;
_exptl_absorpt_correction_T_min     0.58528
_exptl_absorpt_correction_T_max     1.00000
_exptl_special_details
;
CrysAlis RED (Oxford Diffraction, 2006).
Empirical absorption correction using spherical harmonics,
implemented in SCALE3 ABSPACK scaling algorithm.
;
_diffrn_ambient_temperature     100.0(10)
_diffrn_radiation_type     MoK\a
_diffrn_radiation_wavelength     0.71073
_diffrn_radiation_source     'fine-focus sealed tube'
_diffrn_radiation_monochromator     graphite
_diffrn_measurement_device_type
;
Oxford Diffraction Xcalibur diffractometer with a Sapphire3 detector
;
_diffrn_measurement_method     '\w scan'
_diffrn_detector_area_resol_mean     16.0328
_diffrn_reflns_number     7178
_diffrn_reflns_av_R_equivalents     0.0339
_diffrn_reflns_av_sigmaI/netI     0.0157
_diffrn_reflns_theta_min     3.37
_diffrn_reflns_theta_max     25.06
_diffrn_reflns_theta_full     25.06
_diffrn_measured_fraction_theta_max     0.996
_diffrn_measured_fraction_theta_full     0.996
_diffrn_reflns_limit_h_min     -5
_diffrn_reflns_limit_h_max     4
_diffrn_reflns_limit_k_min     -14
_diffrn_reflns_limit_k_max     14
_diffrn_reflns_limit_l_min     -11
_diffrn_reflns_limit_l_max     11
_diffrn_standards_number     ?
_diffrn_standards_interval_count     ?
_diffrn_standards_interval_time     ?
_diffrn_standards_decay_%     ?
_refine_special_details
;
Refinement of <i>F</i>^2^ against ALL reflections. The weighted <i>R</i>-factor
<i>wR</i> and goodness of fit <i>S</i> are based on <i>F</i>^2^, conventional
<i>R</i>-factors <i>R</i> are based on <i>F</i>, with <i>F</i> set to zero for
negative <i>F</i>^2^. The threshold expression of <i>F</i>^2^ >
\s(<i>F</i>^2^) is used only for calculating <i>R</i>-factors(gt) <i>etc</i>.
and is not relevant to the choice of reflections for refinement.
<i>R</i>-factors based on <i>F</i>^2^ are statistically about twice as large
as those based on <i>F</i>, and <i>R</i>- factors based on ALL data will be
even larger.
;
_reflns_number_total     1013
_reflns_number_gt     902
_reflns_threshold_expression     I>2sigma(I)
_refine_ls_structure_factor_coef     Fsqd
_refine_ls_matrix_type     full
_refine_ls_R_factor_all     0.0447
_refine_ls_R_factor_gt     0.0400
_refine_ls_wR_factor_gt     0.1103
_refine_ls_wR_factor_ref     0.1136
_refine_ls_goodness_of_fit_ref     1.058
_refine_ls_restrained_S_all     1.058
_refine_ls_number_reflns     1013
_refine_ls_number_parameters     77
_refine_ls_number_restraints     0
_refine_ls_hydrogen_treatment     mixed
_refine_ls_weighting_scheme     calc
_refine_ls_weighting_details
         'calc w=1/[\s^2^(Fo^2^)+(0.0797P)^2^+0.1280P] where P=(Fo^2^+2Fc^2^)/3'
_atom_sites_solution_hydrogens     geom
_atom_sites_solution_primary     direct
_atom_sites_solution_secondary     difmap
_refine_ls_shift/su_max     0.000
_refine_ls_shift/su_mean     0.000
_refine_diff_density_max     0.232
_refine_diff_density_min     -0.242
_refine_ls_extinction_method     none
_refine_ls_extinction_coef     ?
loop_
    _atom_type_symbol
    _atom_type_description
    _atom_type_scat_dispersion_real
    _atom_type_scat_dispersion_imag
    _atom_type_scat_source
    'C' 'C' 0.0033 0.0016
                         'International Tables Vol C Tables 4.2.6.8 and 6.1.1.4'
    'H' 'H' 0.0000 0.0000
                         'International Tables Vol C Tables 4.2.6.8 and 6.1.1.4'
    'O' 'O' 0.0106 0.0060
                         'International Tables Vol C Tables 4.2.6.8 and 6.1.1.4'
_computing_data_collection
;
CrysAlis CCD (Oxford Diffraction, 2006)
;
_computing_cell_refinement
;
CrysAlis RED (Oxford Diffraction, 2006)
;
_computing_data_reduction
;
CrysAlis RED (Oxford Diffraction, 2006)
;
_computing_structure_solution     'SHELXS97 (Sheldrick, 2008)'
_computing_structure_refinement     'SHELXL97 (Sheldrick, 2008)'
_computing_molecular_graphics
;
<i>Mercury</i> (Macrae <i>et al.</i>, 2006)
;
_computing_publication_material     '<i>publCIF</i> (Westrip, 2010)'
loop_
    _atom_site_type_symbol
    _atom_site_label
    _atom_site_fract_x
    _atom_site_fract_y
    _atom_site_fract_z
    _atom_site_U_iso_or_equiv
    _atom_site_adp_type
    _atom_site_calc_flag
    _atom_site_refinement_flags
    _atom_site_occupancy
    _atom_site_symmetry_multiplicity
    _atom_site_disorder_assembly
    _atom_site_disorder_group
    O O1 0.4194(2) 0.16988(8) 1.05179(10) 0.0186(3) Uani d . 1 1 . .
    O O2 0.3930(2) 0.35384(9) 1.06449(12) 0.0286(4) Uani d . 1 1 . .
    O O3 1.0589(2) 0.31839(8) 0.73324(10) 0.0197(3) Uani d . 1 1 . .
    C C1 0.4836(3) 0.27238(11) 1.01688(14) 0.0159(4) Uani d . 1 1 . .
    C C2 0.6782(3) 0.27359(12) 0.91177(14) 0.0164(4) Uani d . 1 1 . .
    H H2A 0.5932 0.2323 0.8288 0.020 Uiso calc R 1 1 . .
    H H2B 0.8537 0.2361 0.9505 0.020 Uiso calc R 1 1 . .
    C C3 0.7411(3) 0.39098(12) 0.87113(14) 0.0170(4) Uani d . 1 1 . .
    H H3A 0.5641 0.4276 0.8328 0.020 Uiso calc R 1 1 . .
    H H3B 0.8221 0.4319 0.9552 0.020 Uiso calc R 1 1 . .
    C C4 0.9364(3) 0.39950(11) 0.76733(13) 0.0163(4) Uani d . 1 1 . .
    C C5 0.9722(3) 0.51213(13) 0.70857(16) 0.0242(4) Uani d . 1 1 . .
    H H5A 1.1394 0.5130 0.6648 0.036 Uiso calc R 1 1 . .
    H H5B 0.9909 0.5671 0.7827 0.036 Uiso calc R 1 1 . .
    H H5C 0.8097 0.5299 0.6398 0.036 Uiso calc R 1 1 . .
    H H1 0.311(4) 0.1766(16) 1.108(2) 0.036 Uiso d . 1 1 . .
loop_
    _atom_site_aniso_label
    _atom_site_aniso_U_11
    _atom_site_aniso_U_22
    _atom_site_aniso_U_33
    _atom_site_aniso_U_12
    _atom_site_aniso_U_13
    _atom_site_aniso_U_23
    O1 0.0253(6) 0.0186(6) 0.0137(5) -0.0011(4) 0.0093(4) 0.0006(4)
    O2 0.0435(7) 0.0204(6) 0.0275(7) 0.0010(5) 0.0231(5) -0.0016(5)
    O3 0.0240(6) 0.0218(6) 0.0148(5) 0.0025(4) 0.0072(4) 0.0001(4)
    C1 0.0200(7) 0.0187(7) 0.0088(7) -0.0002(6) 0.0020(5) 0.0003(5)
    C2 0.0202(7) 0.0187(8) 0.0112(7) 0.0017(5) 0.0050(5) -0.0009(5)
    C3 0.0218(7) 0.0183(8) 0.0118(7) -0.0002(5) 0.0060(6) -0.0015(5)
    C4 0.0183(7) 0.0207(8) 0.0092(7) 0.0000(5) 0.0001(5) -0.0016(6)
    C5 0.0334(8) 0.0224(8) 0.0195(8) 0.0008(6) 0.0125(6) 0.0036(6)
_geom_special_details
;
All e.s.d.'s (except the e.s.d. in the dihedral angle between two l.s. planes)
are estimated using the full covariance matrix. The cell e.s.d.'s are taken
into account individually in the estimation of e.s.d.'s in distances, angles
and torsion angles; correlations between e.s.d.'s in cell parameters are only
used when they are defined by crystal symmetry. An approximate (isotropic)
treatment of cell e.s.d.'s is used for estimating e.s.d.'s involving l.s.
planes.
;
loop_
    _geom_bond_atom_site_label_1
    _geom_bond_atom_site_label_2
    _geom_bond_site_symmetry_2
    _geom_bond_distance
    _geom_bond_publ_flag
    O1 C1 . 1.3373(17) ?
    O1 H1 . 0.83(2) ?
    O2 C1 . 1.2044(17) ?
    O3 C4 . 1.2231(17) ?
    C1 C2 . 1.5092(19) ?
    C2 C3 . 1.520(2) ?
    C2 H2A . 0.9900 ?
    C2 H2B . 0.9900 ?
    C3 C4 . 1.5050(19) ?
    C3 H3A . 0.9900 ?
    C3 H3B . 0.9900 ?
    C4 C5 . 1.501(2) ?
    C5 H5A . 0.9800 ?
    C5 H5B . 0.9800 ?
    C5 H5C . 0.9800 ?
loop_
    _geom_angle_atom_site_label_1
    _geom_angle_atom_site_label_2
    _geom_angle_atom_site_label_3
    _geom_angle_site_symmetry_1
    _geom_angle_site_symmetry_3
    _geom_angle
    _geom_angle_publ_flag
    C1 O1 H1 . . 106.3(14) ?
    O2 C1 O1 . . 123.01(13) ?
    O2 C1 C2 . . 124.51(13) ?
    O1 C1 C2 . . 112.48(12) ?
    C1 C2 C3 . . 111.32(12) ?
    C1 C2 H2A . . 109.4 ?
    C3 C2 H2A . . 109.4 ?
    C1 C2 H2B . . 109.4 ?
    C3 C2 H2B . . 109.4 ?
    H2A C2 H2B . . 108.0 ?
    C4 C3 C2 . . 114.68(12) ?
    C4 C3 H3A . . 108.6 ?
    C2 C3 H3A . . 108.6 ?
    C4 C3 H3B . . 108.6 ?
    C2 C3 H3B . . 108.6 ?
    H3A C3 H3B . . 107.6 ?
    O3 C4 C5 . . 122.14(13) ?
    O3 C4 C3 . . 121.30(12) ?
    C5 C4 C3 . . 116.57(12) ?
    C4 C5 H5A . . 109.5 ?
    C4 C5 H5B . . 109.5 ?
    H5A C5 H5B . . 109.5 ?
    C4 C5 H5C . . 109.5 ?
    H5A C5 H5C . . 109.5 ?
    H5B C5 H5C . . 109.5 ?
loop_
    _geom_torsion_atom_site_label_1
    _geom_torsion_atom_site_label_2
    _geom_torsion_atom_site_label_3
    _geom_torsion_atom_site_label_4
    _geom_torsion_site_symmetry_1
    _geom_torsion_site_symmetry_2
    _geom_torsion_site_symmetry_3
    _geom_torsion_site_symmetry_4
    _geom_torsion
    _geom_torsion_publ_flag
    O2 C1 C2 C3 . . . . -1.2(2) ?
    O1 C1 C2 C3 . . . . 178.42(10) ?
    C1 C2 C3 C4 . . . . 179.46(11) ?
    C2 C3 C4 O3 . . . . -8.66(18) ?
    C2 C3 C4 C5 . . . . 171.36(11) ?
loop_
    _geom_hbond_atom_site_label_D
    _geom_hbond_atom_site_label_H
    _geom_hbond_atom_site_label_A
    _geom_hbond_site_symmetry_A
    _geom_hbond_distance_DH
    _geom_hbond_distance_HA
    _geom_hbond_distance_DA
    _geom_hbond_angle_DHA
    O1 H1 O3 4_466 0.83(2) 1.87(2) 2.6977(13) 176(2)
_iucr_refine_instructions_details
;
TITL Flch13_hb8 in P21/c
CELL  0.71073   4.8761  12.1025   9.8220   90.000   99.112   90.000
ZERR     4.00   0.0002   0.0004   0.0003    0.000    0.003    0.000
LATT   1
SYMM  - X, 1/2 + Y, 1/2 - Z
SFAC  C    H    O
UNIT  20   32   12
MERG   2
shel 999 0.839
eqiv $1 x-1, -y+1/2, z+1/2
htab o1 o3_$1
FMAP   2
PLAN   10
SIZE     0.16   0.21   0.44
ACTA
MPLA 8 C1 C2 C3 C4 C5 O1 O2 O3
htab
BOND
BOND   $H
CONF
L.S.  10
TEMP  -173.00
WGHT    0.079700    0.128000
FVAR       6.31857
O1    3    0.419392    0.169881    1.051788    11.00000    0.02531    0.01865 =
         0.01370    0.00057    0.00926   -0.00115
O2    3    0.393035    0.353835    1.064488    11.00000    0.04347    0.02043 =
         0.02749   -0.00159    0.02305    0.00099
O3    3    1.058945    0.318395    0.733237    11.00000    0.02399    0.02176 =
         0.01483    0.00012    0.00722    0.00250
C1    1    0.483554    0.272384    1.016882    11.00000    0.01999    0.01874 =
         0.00881    0.00035    0.00202   -0.00024
C2    1    0.678237    0.273590    0.911774    11.00000    0.02021    0.01869 =
         0.01116   -0.00086    0.00502    0.00171
AFIX  23
H2A   2    0.593163    0.232253    0.828756    11.00000   -1.20000
H2B   2    0.853739    0.236084    0.950528    11.00000   -1.20000
AFIX   0
C3    1    0.741075    0.390980    0.871130    11.00000    0.02184    0.01833 =
         0.01183   -0.00149    0.00597   -0.00023
AFIX  23
H3A   2    0.564120    0.427638    0.832820    11.00000   -1.20000
H3B   2    0.822144    0.431895    0.955212    11.00000   -1.20000
AFIX   0
C4    1    0.936431    0.399499    0.767332    11.00000    0.01835    0.02066 =
         0.00917   -0.00155    0.00014   -0.00002
C5    1    0.972210    0.512134    0.708567    11.00000    0.03344    0.02242 =
         0.01945    0.00362    0.01248    0.00081
AFIX 137
H5A   2    1.139396    0.512965    0.664807    11.00000   -1.50000
H5B   2    0.990855    0.567099    0.782730    11.00000   -1.50000
H5C   2    0.809734    0.529866    0.639803    11.00000   -1.50000
AFIX   0
H1    2    0.310875    0.176555    1.107882    11.00000   -1.50000
HKLF 4
REM  Flch13_hb8 in P21/c
REM R1 =  0.0400 for    902 Fo > 4sig(Fo)  and  0.0447 for all   1013 data
REM     77 parameters refined using      0 restraints
END
WGHT      0.0792      0.1280
REM Highest difference peak  0.232,  deepest hole -0.242,  1-sigma level  0.057
Q1    1   0.7008  0.3352  0.8858  11.00000  0.05    0.23
Q2    1   0.6034  0.1338  1.0590  11.00000  0.05    0.23
Q3    1   1.2561  0.3234  0.7531  11.00000  0.05    0.21
Q4    1   0.5922  0.3633  1.0878  11.00000  0.05    0.21
Q5    1   0.8334  0.3992  0.8247  11.00000  0.05    0.20
Q6    1   0.9486  0.4588  0.7338  11.00000  0.05    0.19
Q7    1   0.7587  0.2111  0.9012  11.00000  0.05    0.18
Q8    1   0.8505  0.5788  0.7433  11.00000  0.05    0.18
Q9    1   0.5692  0.2732  0.9580  11.00000  0.05    0.18
Q10   1   0.2002  0.1659  1.0100  11.00000  0.05    0.18
;
