# Supplementary material for: Levulinic acid
Source: Acta Crystallogr Sect E Struct Rep Online. 2013 Aug 10;69(Pt 9):o1406. doi: 10.1107/S1600536813021090 (PMC3884454; doi:10.1107/S1600536813021090)
Supplement: Supplementary file 2 [file e-69-o1406-Isup2.hkl]

#
# h,k,l, Fc-squared, Fo-squared, sigma(Fo-squared) and status flag
#
data_I
_shelx_title ' Flch13_hb8 in P21/c'
_shelx_refln_list_code          4
_shelx_F_calc_maximum      152.61
_exptl_crystal_F_000       248.00
_reflns_d_resolution_high  0.8390
 
loop_
 _symmetry_equiv_pos_as_xyz
 'x, y, z'
 '-x, y+1/2, -z+1/2'
 '-x, -y, -z'
 'x, -y-1/2, z-1/2'
 
_cell_length_a     4.8761
_cell_length_b    12.1025
_cell_length_c     9.8220
_cell_angle_alpha  90.000
_cell_angle_beta   99.112
_cell_angle_gamma  90.000
 
_shelx_F_squared_multiplier     1.000
 
loop_
 _refln_index_h
 _refln_index_k
 _refln_index_l
 _refln_F_squared_calc
 _refln_F_squared_meas
 _refln_F_squared_sigma
 _refln_observed_status
   1   0   0       79.84       70.13      1.58 o
   2   0   0     1734.48     1550.27     34.06 o
   3   0   0      361.97      341.71      2.18 o
   4   0   0       12.25       10.51      0.98 o
   5   0   0        1.22        2.24      1.11 o
   1   1   0        0.08        0.22      0.25 o
   2   1   0      227.42      194.35      4.16 o
   3   1   0     1068.80     1056.41      8.17 o
   4   1   0      133.28      128.44      2.47 o
   5   1   0       47.37       48.17      0.96 o
   0   2   0     2257.41     1976.24     25.44 o
   1   2   0     2838.48     2489.34     45.29 o
   2   2   0       76.36       69.84      1.49 o
   3   2   0        0.89        1.69      0.46 o
   4   2   0       18.04       13.88      0.63 o
   5   2   0       35.03       34.56      0.91 o
   1   3   0       23.17       20.63      0.72 o
   2   3   0      370.67      380.77      8.01 o
   3   3   0        7.24        8.55      0.55 o
   4   3   0        2.26        2.70      0.58 o
   5   3   0      163.94      174.20      2.81 o
   0   4   0      181.79      195.31      1.46 o
   1   4   0       59.47       66.91      1.43 o
   2   4   0       36.04       42.54      1.05 o
   3   4   0       10.64        8.65      0.58 o
   4   4   0       43.10       50.66      0.81 o
   5   4   0       26.56       30.40      0.88 o
   1   5   0      873.13      903.08      4.54 o
   2   5   0      518.43      467.79      9.93 o
   3   5   0      415.06      418.05      1.79 o
   4   5   0        0.13        0.56      0.62 o
   5   5   0        2.22        3.23      1.00 o
   0   6   0      498.69      551.63      2.84 o
   1   6   0        0.76        1.27      0.55 o
   2   6   0      348.56      321.84      8.08 o
   3   6   0       59.85       70.35      0.79 o
   4   6   0       54.22       54.25      0.88 o
   5   6   0      128.67      152.58      4.32 o
   1   7   0      929.22      914.84      4.11 o
   2   7   0        0.06        0.58      0.71 o
   3   7   0      229.69      218.43      2.99 o
   4   7   0      104.55      107.90      2.30 o
   5   7   0      122.82      138.22      2.70 o
   0   8   0       30.05       29.78      1.54 o
   1   8   0       22.60       20.18      0.71 o
   2   8   0       38.79       31.83      0.97 o
   3   8   0        3.88        4.12      0.60 o
   4   8   0       24.12       30.86      1.11 o
   1   9   0       13.32       10.88      0.77 o
   2   9   0       30.50       29.19      0.96 o
   3   9   0        7.88        8.16      0.91 o
   4   9   0        5.49        5.69      1.03 o
   0  10   0       20.81       21.88      1.92 o
   1  10   0      463.61      485.17      2.29 o
   2  10   0        1.31        1.08      0.76 o
   3  10   0       18.93       17.00      1.03 o
   4  10   0       64.62       67.47      1.38 o
   1  11   0      112.62      123.93      1.45 o
   2  11   0       49.32       45.74      1.02 o
   3  11   0       11.15       11.26      0.91 o
   0  12   0      113.62      122.96      2.77 o
   1  12   0        2.12        2.40      1.05 o
   2  12   0       81.04       77.78      1.65 o
   3  12   0        3.62        4.09      0.94 o
   1  13   0        0.35        0.05      1.63 o
   2  13   0        1.57        1.57      1.14 o
   0  14   0       25.87       30.78      1.66 o
   1  14   0       54.99       67.47      1.57 o
  -5   1   1       11.41        9.92      0.81 o
  -4   1   1       37.90       35.62      0.86 o
  -3   1   1        8.68       10.21      0.46 o
  -2   1   1       70.29       72.34      1.76 o
  -1   1   1       91.35       76.40      1.83 o
   1   1   1      803.00      802.47      7.95 o
   2   1   1      119.67      128.97      1.00 o
   3   1   1        0.62        0.49      0.38 o
   4   1   1       14.15       17.25      0.64 o
   5   1   1       50.71       50.40      1.00 o
  -5   2   1      111.31      119.45      3.83 o
  -4   2   1       15.02       15.36      0.63 o
  -3   2   1      100.11      101.46      1.87 o
  -2   2   1       25.19       23.66      0.41 o
  -1   2   1      106.02      124.38      1.76 o
   0   2   1     2680.16     2495.49     20.53 o
   1   2   1     1750.94     1664.86     22.95 o
   2   2   1       70.19       72.85      0.46 o
   3   2   1        7.49        9.14      0.45 o
   4   2   1       20.37       20.97      0.63 o
   5   2   1        0.30        1.14      0.67 o
  -5   3   1       97.29      106.90      1.57 o
  -4   3   1       10.60       10.71      0.69 o
  -3   3   1       87.58       85.16      0.95 o
  -2   3   1      421.59      398.78      4.66 o
  -1   3   1        4.74        4.33      0.33 o
   0   3   1      311.92      295.73      1.96 o
   1   3   1        0.01        0.24      0.30 o
   2   3   1       62.18       65.48      1.02 o
   3   3   1      310.34      330.44      1.91 o
   4   3   1       62.83       63.68      0.76 o
   5   3   1        4.98        5.31      0.69 o
  -5   4   1        0.26        0.71      0.91 o
  -4   4   1        0.06        0.89      0.68 o
  -3   4   1        3.77        2.14      0.57 o
  -2   4   1      415.14      379.29      5.50 o
  -1   4   1      235.15      236.90      2.02 o
   0   4   1      464.81      438.48      2.99 o
   1   4   1      367.43      349.73      3.04 o
   2   4   1       10.42        6.69      0.31 o
   3   4   1      138.07      131.93      2.54 o
   4   4   1        0.08        0.51      0.60 o
   5   4   1        0.03        0.71      0.95 o
  -5   5   1      238.82      259.14      5.59 o
  -4   5   1       26.22       27.69      0.76 o
  -3   5   1      162.30      157.99      1.54 o
  -2   5   1       87.48       95.07      1.91 o
  -1   5   1      482.04      536.61      3.11 o
   0   5   1      339.08      318.42      4.18 o
   1   5   1      132.16      110.68      2.48 o
   2   5   1      119.94      128.30      3.05 o
   3   5   1       53.98       55.94      0.69 o
   4   5   1       46.28       47.03      1.04 o
   5   5   1        9.68       11.01      1.07 o
  -5   6   1       24.95       31.16      1.16 o
  -4   6   1       58.65       63.99      0.96 o
  -3   6   1       20.21       19.04      0.69 o
  -2   6   1      161.39      184.18      2.58 o
  -1   6   1      233.13      238.54      1.53 o
   0   6   1        2.31        2.33      0.59 o
   1   6   1        0.07        0.14      0.31 o
   2   6   1       73.16       68.46      1.50 o
   3   6   1       68.80       82.96      1.01 o
   4   6   1        9.14       10.06      0.94 o
   5   6   1       20.66       23.12      1.18 o
  -5   7   1       57.27       65.82      2.02 o
  -4   7   1       44.70       46.91      0.87 o
  -3   7   1       37.18       30.18      0.75 o
  -2   7   1       13.00       16.43      0.66 o
  -1   7   1        2.77        2.05      0.54 o
   0   7   1       82.54       95.62      1.96 o
   1   7   1        7.39        5.19      1.03 o
   2   7   1       22.62       21.22      1.02 o
   3   7   1        0.05        0.33      0.50 o
   4   7   1       26.69       25.61      1.05 o
  -4   8   1       28.74       31.15      1.09 o
  -3   8   1      171.49      150.57      1.46 o
  -2   8   1        8.68        7.47      0.70 o
  -1   8   1        9.62        9.34      0.68 o
   0   8   1      259.87      266.34      1.81 o
   1   8   1      207.98      206.23      1.64 o
   2   8   1       27.47       21.82      1.22 o
   3   8   1        1.65        2.83      0.82 o
   4   8   1       86.97       86.53      1.35 o
  -4   9   1      201.44      202.03      1.88 o
  -3   9   1       25.42       25.40      0.69 o
  -2   9   1       38.94       39.28      1.22 o
  -1   9   1        3.10        2.21      0.74 o
   0   9   1      447.82      477.59      4.61 o
   1   9   1      718.08      714.75      2.93 o
   2   9   1        6.74        7.16      0.86 o
   3   9   1       47.38       48.63      1.10 o
   4   9   1       26.05       27.53      1.15 o
  -4  10   1       83.64       83.56      1.42 o
  -3  10   1       90.67       84.07      1.23 o
  -2  10   1      295.11      285.45      4.60 o
  -1  10   1       56.25       56.28      1.36 o
   0  10   1      135.83      138.42      1.81 o
   1  10   1       54.97       53.45      1.14 o
   2  10   1       69.91       67.77      2.16 o
   3  10   1      120.01      118.94      1.52 o
   4  10   1       71.19       71.80      1.40 o
  -3  11   1       22.78       26.29      0.96 o
  -2  11   1        9.32        7.72      0.87 o
  -1  11   1       97.76      103.88      1.38 o
   0  11   1      386.66      413.32      2.80 o
   1  11   1      299.90      299.82      1.94 o
   2  11   1      113.68      123.52      1.91 o
   3  11   1        2.35        2.08      1.02 o
  -3  12   1       22.77       25.57      1.03 o
  -2  12   1       44.40       35.24      1.07 o
  -1  12   1        1.22        1.27      1.03 o
   0  12   1      117.91      121.09      1.98 o
   1  12   1       71.76       73.02      1.38 o
   2  12   1        0.07        1.27      1.04 o
   3  12   1       21.20       18.20      1.02 o
  -2  13   1        7.54        8.36      1.15 o
  -1  13   1       43.62       47.56      1.55 o
   0  13   1       50.99       52.73      1.41 o
   1  13   1       68.30       75.07      1.49 o
   2  13   1       19.36       19.56      1.24 o
  -1  14   1       29.32       45.66      1.47 o
   0  14   1        0.84        1.55      1.05 o
   1  14   1        0.25        0.70      1.35 o
  -5   0   2       41.81       48.41      1.43 o
  -4   0   2       62.15       54.74      1.24 o
  -3   0   2       33.67       30.51      0.88 o
  -2   0   2     2516.87     2359.70     68.97 o
  -1   0   2     2120.10     2334.24     22.89 o
   0   0   2        6.23        8.95      0.60 o
   1   0   2    23289.88    23348.90    224.17 o
   2   0   2      187.49      190.65      2.41 o
   3   0   2      568.51      547.25      6.44 o
   4   0   2       35.53       36.12      0.89 o
   5   0   2        5.54        4.65      1.10 o
  -5   1   2       20.79       24.48      0.89 o
  -4   1   2       98.53       87.04      1.95 o
  -3   1   2      286.13      273.50      5.80 o
  -2   1   2     3116.14     2946.46     62.75 o
  -1   1   2      590.32      520.86     19.12 o
   0   1   2       11.34       17.05      0.47 o
   1   1   2       81.88       92.61      1.13 o
   2   1   2       14.32       10.30      0.32 o
   3   1   2       27.40       24.66      0.50 o
   4   1   2      315.78      320.30      2.42 o
   5   1   2       75.75       71.88      1.00 o
  -5   2   2        0.15        0.40      0.78 o
  -4   2   2       59.82       56.20      0.93 o
  -3   2   2       76.30       63.71      0.75 o
  -2   2   2        0.79        0.49      0.37 o
  -1   2   2        5.79        6.89      0.33 o
   0   2   2     2378.48     2468.00     48.93 o
   1   2   2     1755.59     1902.82     21.19 o
   2   2   2      691.37      684.78      4.25 o
   3   2   2       74.11       73.87      1.04 o
   4   2   2        1.00        1.36      0.52 o
   5   2   2        0.25        0.66      0.66 o
  -5   3   2        1.69        1.40      0.93 o
  -4   3   2      381.32      377.61      3.89 o
  -3   3   2        1.20        1.89      0.54 o
  -2   3   2       16.39       12.04      0.32 o
  -1   3   2      592.54      657.30      5.76 o
   0   3   2       41.42       37.12      0.45 o
   1   3   2       11.37        9.80      0.37 o
   2   3   2       26.87       25.74      0.36 o
   3   3   2      167.86      171.72      0.80 o
   4   3   2        5.23        5.51      0.53 o
   5   3   2        2.06        2.65      0.83 o
  -5   4   2      371.58      385.14      6.44 o
  -4   4   2       70.90       72.50      0.90 o
  -3   4   2      160.85      155.96      2.81 o
  -2   4   2       25.48       14.83      0.41 o
  -1   4   2       80.28       81.35      1.66 o
   0   4   2        0.44        1.32      0.34 o
   1   4   2      336.77      338.62      2.99 o
   2   4   2        8.27        6.88      0.27 o
   3   4   2        7.93       12.39      0.46 o
   4   4   2        3.17        3.56      0.62 o
   5   4   2        7.76       10.04      1.04 o
  -5   5   2       45.03       51.29      1.14 o
  -4   5   2        6.97        6.83      0.70 o
  -3   5   2        3.46        4.81      0.49 o
  -2   5   2      635.54      689.81      2.64 o
  -1   5   2      963.34     1008.93      1.83 o
   0   5   2     1298.71     1296.88      4.64 o
   1   5   2        3.83        4.45      0.40 o
   2   5   2      170.77      165.21      1.26 o
   3   5   2      121.78      124.10      1.91 o
   4   5   2      117.43      131.08      2.52 o
   5   5   2        0.00        0.14      1.03 o
  -5   6   2       30.51       34.06      1.07 o
  -4   6   2      309.12      333.06      4.70 o
  -3   6   2      134.70      117.96      2.35 o
  -2   6   2      178.68      199.09      2.55 o
  -1   6   2      616.64      621.26      7.14 o
   0   6   2        2.34        1.85      0.41 o
   1   6   2      357.41      318.99      3.79 o
   2   6   2       10.84        8.28      0.47 o
   3   6   2      101.66      106.11      1.04 o
   4   6   2        1.68        3.42      0.94 o
  -5   7   2       58.55       63.73      1.63 o
  -4   7   2      191.91      202.33      1.66 o
  -3   7   2      154.86      134.17      1.57 o
  -2   7   2      251.30      245.98      2.05 o
  -1   7   2       42.62       42.60      0.65 o
   0   7   2      586.19      518.55     14.85 o
   1   7   2       73.01       62.58      0.88 o
   2   7   2      536.97      541.50      4.53 o
   3   7   2        5.58        6.09      0.61 o
   4   7   2      121.54      125.39      2.39 o
  -4   8   2        1.54        1.56      0.75 o
  -3   8   2       41.26       44.24      0.75 o
  -2   8   2        0.85        0.98      0.66 o
  -1   8   2       59.42       50.55      0.84 o
   0   8   2       33.24       35.23      1.38 o
   1   8   2       16.33       12.41      0.88 o
   2   8   2       26.46       24.75      0.55 o
   3   8   2       28.23       23.92      0.95 o
   4   8   2        0.84        1.42      0.99 o
  -4   9   2        0.52        1.25      1.10 o
  -3   9   2       20.29       22.02      0.69 o
  -2   9   2        5.89        3.73      0.71 o
  -1   9   2      100.91       90.77      1.00 o
   0   9   2        1.99        2.15      1.35 o
   1   9   2       13.18       10.36      0.78 o
   2   9   2        7.95        7.66      1.02 o
   3   9   2        2.50        3.41      0.91 o
   4   9   2        5.53        5.92      1.05 o
  -4  10   2       11.89       13.18      1.10 o
  -3  10   2      182.18      181.40      2.19 o
  -2  10   2       16.45       11.22      0.78 o
  -1  10   2       15.03       12.84      0.81 o
   0  10   2      461.81      453.14      4.24 o
   1  10   2       23.74       20.34      1.15 o
   2  10   2      239.09      241.89      5.59 o
   3  10   2        3.62        4.06      0.97 o
  -3  11   2        0.64        1.73      0.83 o
  -2  11   2       43.73       45.20      1.00 o
  -1  11   2       31.87       26.98      0.90 o
   0  11   2      198.66      210.07      3.85 o
   1  11   2        0.04        0.25      1.12 o
   2  11   2       59.72       59.70      2.01 o
   3  11   2       30.99       31.23      1.37 o
  -3  12   2        3.90        4.73      0.92 o
  -2  12   2       19.40       21.12      0.98 o
  -1  12   2       80.54       78.90      2.12 o
   0  12   2        3.36        3.16      1.04 o
   1  12   2       72.62       71.71      1.38 o
   2  12   2        0.06        0.61      1.24 o
  -2  13   2        9.10        8.55      1.00 o
  -1  13   2       14.39       18.90      1.22 o
   0  13   2        2.22        4.69      1.18 o
   1  13   2        3.58        4.31      1.15 o
   2  13   2        2.77        3.49      1.14 o
  -1  14   2        2.31        2.24      1.25 o
   0  14   2       68.68       83.39      2.04 o
  -5   1   3        1.44        2.17      0.80 o
  -4   1   3        4.79        3.04      0.70 o
  -3   1   3       24.26       18.69      1.09 o
  -2   1   3        1.92        2.49      0.33 o
  -1   1   3      619.17      708.87     10.81 o
   0   1   3       18.43       20.74      0.53 o
   1   1   3        1.83        1.95      0.33 o
   2   1   3      182.05      236.35      2.16 o
   3   1   3       69.22       82.75      1.11 o
   4   1   3        0.77        1.48      0.50 o
   5   1   3       13.27       12.88      0.80 o
  -5   2   3       31.39       28.91      1.08 o
  -4   2   3      179.69      162.54      4.07 o
  -3   2   3       69.24       72.93      1.44 o
  -2   2   3      324.21      301.73      5.94 o
  -1   2   3       62.44       57.17      1.12 o
   0   2   3      272.10      315.12      3.16 o
   1   2   3     1232.55     1336.13      7.87 o
   2   2   3      486.78      539.11      3.88 o
   3   2   3        5.70        5.91      0.45 o
   4   2   3        3.12        2.93      0.51 o
   5   2   3        5.38        3.92      0.85 o
  -5   3   3        1.66        2.14      0.96 o
  -4   3   3      134.45      135.07      1.02 o
  -3   3   3       15.52       14.87      0.59 o
  -2   3   3       34.23       29.00      1.33 o
  -1   3   3       86.78       98.56      0.53 o
   0   3   3      132.46      140.95      1.29 o
   1   3   3      361.73      408.46      3.41 o
   2   3   3        8.58        7.30      0.52 o
   3   3   3       38.91       41.08      0.74 o
   4   3   3      136.18      141.84      2.85 o
   5   3   3       27.60       27.32      0.97 o
  -5   4   3        3.82        3.32      0.96 o
  -4   4   3        0.80        1.34      0.66 o
  -3   4   3        6.27        3.94      0.32 o
  -2   4   3        3.15        1.25      0.38 o
  -1   4   3      628.64      672.04      5.04 o
   0   4   3       64.17       78.22      0.77 o
   1   4   3      258.86      242.36      2.88 o
   2   4   3      133.00      123.30      1.72 o
   3   4   3        0.04        0.45      0.47 o
   4   4   3       36.13       37.35      0.79 o
   5   4   3        2.53        2.95      1.03 o
  -5   5   3        7.94        8.94      1.00 o
  -4   5   3      588.96      604.35      5.59 o
  -3   5   3      104.23       95.22      1.14 o
  -2   5   3      421.40      402.87      4.30 o
  -1   5   3      159.55      186.91      1.17 o
   0   5   3      642.00      705.43      5.24 o
   1   5   3       86.07       73.95      1.49 o
   2   5   3       33.36       32.15      0.58 o
   3   5   3       45.20       48.00      0.97 o
   4   5   3       13.34       15.12      0.80 o
  -5   6   3        3.33        4.45      0.97 o
  -4   6   3       52.71       55.20      0.91 o
  -3   6   3      143.70      128.50      2.26 o
  -2   6   3       31.76       26.37      0.85 o
  -1   6   3      218.17      255.55      1.13 o
   0   6   3      142.78      152.71      1.81 o
   1   6   3        2.75        2.59      0.47 o
   2   6   3        1.34        1.50      0.51 o
   3   6   3       18.58       18.80      0.62 o
   4   6   3       27.30       32.53      0.88 o
  -5   7   3        7.52        8.33      0.99 o
  -4   7   3       58.78       61.88      1.01 o
  -3   7   3      141.27      134.01      1.95 o
  -2   7   3       14.17        9.85      0.76 o
  -1   7   3       79.58       91.27      1.16 o
   0   7   3        2.70        1.82      0.49 o
   1   7   3      122.64      117.61      1.32 o
   2   7   3        0.89        1.66      0.56 o
   3   7   3       26.14       29.96      0.73 o
   4   7   3        0.56        0.59      0.97 o
  -4   8   3       30.64       29.61      0.89 o
  -3   8   3       40.34       37.64      0.76 o
  -2   8   3      265.06      220.94      2.18 o
  -1   8   3        5.68        3.99      0.41 o
   0   8   3       10.99       10.89      0.73 o
   1   8   3      123.46      111.97      1.78 o
   2   8   3      111.42      104.25      2.76 o
   3   8   3       24.08       23.32      0.98 o
   4   8   3        0.02        0.31      1.14 o
  -4   9   3       27.13       28.92      0.92 o
  -3   9   3      171.87      157.18      2.97 o
  -2   9   3        8.59        7.11      0.70 o
  -1   9   3        7.77        9.06      0.72 o
   0   9   3       23.49       18.69      2.39 o
   1   9   3      220.90      195.58      5.44 o
   2   9   3      684.17      653.65     12.99 o
   3   9   3       11.07       10.46      1.13 o
   4   9   3       40.93       42.53      1.26 o
  -4  10   3        0.00        0.27      1.04 o
  -3  10   3      137.42      128.79      1.45 o
  -2  10   3       66.87       59.33      1.56 o
  -1  10   3      385.78      350.30      6.02 o
   0  10   3       33.15       31.28      1.26 o
   1  10   3       68.10       65.85      2.03 o
   2  10   3        2.37        3.07      1.09 o
   3  10   3       46.37       41.31      1.37 o
  -3  11   3        0.37        0.66      1.02 o
  -2  11   3       90.78       99.25      1.91 o
  -1  11   3       13.36       12.58      0.82 o
   0  11   3       48.69       49.38      1.77 o
   1  11   3      348.30      345.92      7.15 o
   2  11   3      163.62      158.75      5.15 o
   3  11   3       85.70       88.44      2.27 o
  -3  12   3       41.46       38.95      1.29 o
  -2  12   3       21.12       21.52      0.96 o
  -1  12   3       72.58       63.44      2.42 o
   0  12   3        0.04        1.71      1.03 o
   1  12   3      156.09      161.08      4.37 o
   2  12   3       36.99       39.15      1.48 o
  -2  13   3       25.67       28.31      1.07 o
  -1  13   3        0.56        0.51      1.10 o
   0  13   3       57.81       67.53      3.65 o
   1  13   3       25.13       26.57      1.27 o
  -5   0   4        6.11        4.99      1.17 o
  -4   0   4       59.91       61.76      1.32 o
  -3   0   4      216.91      213.81      1.62 o
  -2   0   4      108.28      126.94      1.83 o
   0   0   4      897.60     1095.80     43.51 o
   1   0   4        3.36        2.71      0.47 o
   2   0   4     4573.52     4833.44     90.16 o
   3   0   4      133.09      149.87      1.32 o
   4   0   4       66.18       61.68      1.36 o
   5   0   4        0.03        1.28      0.94 o
  -5   1   4        7.28        6.04      0.99 o
  -4   1   4       86.78       87.39      1.24 o
  -3   1   4      100.04       73.45      6.38 o
  -2   1   4      501.72      570.39      7.71 o
  -1   1   4     3067.60     3875.68     22.69 o
   0   1   4      671.23      740.31      4.23 o
   1   1   4      165.26      144.57      1.51 o
   2   1   4       77.64       75.83      1.26 o
   3   1   4        5.26        5.86      0.48 o
   4   1   4        0.54        0.93      0.52 o
   5   1   4       88.58       86.30      1.07 o
  -5   2   4       34.23       32.98      1.14 o
  -4   2   4        1.20        1.90      0.83 o
  -3   2   4       73.57       64.10      0.97 o
  -2   2   4       98.42      102.96      1.66 o
  -1   2   4       63.53       70.26      0.72 o
   0   2   4      136.15      145.15      0.89 o
   1   2   4      358.95      383.86      2.51 o
   2   2   4      627.43      668.09      2.59 o
   3   2   4      148.21      149.05      1.38 o
   4   2   4       47.38       46.48      0.74 o
   5   2   4        0.02        0.81      0.83 o
  -5   3   4        0.14        1.14      1.05 o
  -4   3   4        3.69        4.69      0.84 o
  -3   3   4      646.64      625.94      8.60 o
  -2   3   4        0.63        0.85      0.42 o
  -1   3   4       37.09       27.69      0.42 o
   0   3   4      353.70      432.89      1.88 o
   1   3   4        2.70        4.41      0.48 o
   2   3   4       22.98       23.77      0.64 o
   3   3   4       12.39       13.02      0.58 o
   4   3   4       58.78       60.27      0.81 o
  -5   4   4        5.73        6.94      1.00 o
  -4   4   4      578.08      568.90      3.56 o
  -3   4   4      196.19      197.62      1.08 o
  -2   4   4      257.04      244.42      2.54 o
  -1   4   4      128.71      115.34      1.16 o
   0   4   4       20.70       22.97      0.49 o
   1   4   4       68.39       83.73      0.71 o
   2   4   4      166.45      174.67      1.59 o
   3   4   4        3.04        3.40      0.59 o
   4   4   4        0.00        0.87      0.70 o
  -5   5   4        7.72        8.47      1.03 o
  -4   5   4      141.38      146.93      1.44 o
  -3   5   4       16.40       15.62      0.71 o
  -2   5   4       85.34       85.23      0.89 o
  -1   5   4      675.81      736.60      7.31 o
   0   5   4      543.89      581.82      2.82 o
   1   5   4      337.93      343.05      5.20 o
   2   5   4       11.18       11.09      0.63 o
   3   5   4       39.83       38.25      0.85 o
   4   5   4       38.46       38.61      0.85 o
  -5   6   4       49.18       50.06      1.22 o
  -4   6   4       46.64       43.77      0.89 o
  -3   6   4      603.72      586.95      5.42 o
  -2   6   4      298.87      291.04      0.97 o
  -1   6   4      219.52      231.31      3.25 o
   0   6   4      129.84      109.99      0.67 o
   1   6   4        1.43        1.74      0.55 o
   2   6   4       63.94       55.75      0.79 o
   3   6   4        8.99        9.49      0.69 o
   4   6   4       27.17       26.43      0.81 o
  -4   7   4      123.57      124.44      1.26 o
  -3   7   4      235.01      226.30      3.09 o
  -2   7   4      148.19      136.48      1.47 o
  -1   7   4      106.02      118.65      1.43 o
   0   7   4       75.43       65.05      0.62 o
   1   7   4      205.04      201.11      3.30 o
   2   7   4       94.33       92.54      0.94 o
   3   7   4      297.87      297.11      4.01 o
   4   7   4        9.25        9.03      1.04 o
  -4   8   4       36.35       38.58      1.12 o
  -3   8   4        2.49        2.06      0.81 o
  -2   8   4       31.50       29.47      0.74 o
  -1   8   4        4.01        5.77      0.53 o
   0   8   4       90.51       83.68      1.43 o
   1   8   4       41.84       40.25      0.74 o
   2   8   4        3.14        4.38      0.60 o
   3   8   4       23.98       24.14      1.03 o
   4   8   4       21.31       21.66      1.38 o
  -4   9   4        0.42        1.39      0.86 o
  -3   9   4       14.60       15.41      0.95 o
  -2   9   4       47.59       52.28      0.83 o
  -1   9   4        0.18        1.14      0.72 o
   0   9   4       97.46       86.53      2.66 o
   1   9   4        0.33        1.02      0.58 o
   2   9   4       12.55       11.15      0.91 o
   3   9   4        3.82        3.42      1.13 o
  -3  10   4       10.53       10.93      0.99 o
  -2  10   4      264.13      264.95      3.85 o
  -1  10   4        3.99        1.87      0.74 o
   0  10   4       12.26       10.84      0.82 o
   1  10   4      234.61      211.20      5.70 o
   2  10   4       13.81       12.10      1.19 o
   3  10   4       73.16       73.78      2.51 o
  -3  11   4       50.36       53.21      1.46 o
  -2  11   4        0.45        2.40      0.82 o
  -1  11   4       69.71       73.46      1.93 o
   0  11   4       14.97       12.37      0.89 o
   1  11   4      195.25      191.35      3.20 o
   2  11   4        1.44        2.30      1.18 o
  -2  12   4        6.54        8.74      0.88 o
  -1  12   4       26.45       28.20      1.34 o
   0  12   4       53.47       47.91      3.38 o
   1  12   4        1.26        0.56      1.23 o
   2  12   4       20.00       22.37      1.42 o
  -1  13   4        1.52        1.45      1.08 o
   0  13   4       31.39       35.13      1.31 o
   1  13   4        4.77        6.89      1.39 o
  -5   1   5       42.34       42.83      1.19 o
  -4   1   5        0.48        0.74      0.96 o
  -3   1   5        7.32        5.58      0.49 o
  -2   1   5        0.05        0.71      0.94 o
  -1   1   5       75.98       84.23      0.97 o
   0   1   5      246.65      286.78      2.64 o
   1   1   5        6.14        6.44      0.39 o
   2   1   5        8.01        8.69      0.52 o
   3   1   5       93.62      100.86      1.03 o
   4   1   5       35.39       36.70      1.04 o
  -5   2   5        9.01        9.75      1.04 o
  -4   2   5       26.30       21.92      0.94 o
  -3   2   5      216.36      193.79      3.71 o
  -2   2   5      181.84      196.22      3.05 o
  -1   2   5      375.98      388.35      7.97 o
   0   2   5      121.79      128.98      0.96 o
   1   2   5      174.18      180.47      1.76 o
   2   2   5      406.92      437.14      3.36 o
   3   2   5      146.63      147.95      1.37 o
   4   2   5        0.38        0.42      0.70 o
  -5   3   5       62.34       65.53      1.30 o
  -4   3   5       21.29       18.29      0.93 o
  -3   3   5      111.91      110.06      1.28 o
  -2   3   5        0.92        0.82      0.47 o
  -1   3   5        0.03        0.60      0.37 o
   0   3   5       24.59       31.81      0.59 o
   1   3   5       91.05       92.82      0.78 o
   2   3   5      138.78      151.21      1.53 o
   3   3   5       10.81       10.55      0.62 o
   4   3   5       12.53       10.93      0.74 o
  -5   4   5        0.04        0.55      1.01 o
  -4   4   5        2.74        2.21      0.86 o
  -3   4   5       12.35       11.04      0.68 o
  -2   4   5        8.05        8.30      0.52 o
  -1   4   5        5.09        4.51      0.40 o
   0   4   5      281.44      316.44      1.59 o
   1   4   5        0.02        0.92      0.42 o
   2   4   5       75.13       71.67      0.85 o
   3   4   5       18.16       17.97      0.75 o
   4   4   5        0.28        0.84      0.86 o
  -5   5   5       26.65       28.64      1.14 o
  -4   5   5        0.17        0.68      0.95 o
  -3   5   5     1061.26     1036.65      8.13 o
  -2   5   5      236.75      237.16      1.15 o
  -1   5   5      463.82      482.02      3.46 o
   0   5   5      143.23      142.93      3.81 o
   1   5   5      231.68      246.75      3.15 o
   2   5   5        3.74        2.26      0.65 o
   3   5   5       21.52       21.28      0.78 o
   4   5   5       34.10       30.69      0.95 o
  -5   6   5        0.81        0.90      1.03 o
  -4   6   5       10.38       10.70      0.77 o
  -3   6   5      100.43      101.29      1.29 o
  -2   6   5      210.92      203.78      1.46 o
  -1   6   5        1.01        1.15      0.49 o
   0   6   5      176.68      199.79      2.51 o
   1   6   5       42.66       43.75      0.75 o
   2   6   5        0.15        1.04      0.63 o
   3   6   5        1.46        2.27      0.70 o
   4   6   5        1.90        2.03      0.84 o
  -4   7   5       23.87       22.71      0.86 o
  -3   7   5       37.81       35.38      1.17 o
  -2   7   5      247.36      259.32      3.89 o
  -1   7   5        0.71        0.86      0.52 o
   0   7   5       99.06      100.02      0.80 o
   1   7   5        0.21        0.27      0.64 o
   2   7   5       91.15       90.63      0.92 o
   3   7   5        7.44        8.01      0.74 o
  -4   8   5       10.76       12.07      0.85 o
  -3   8   5       66.28       58.97      1.93 o
  -2   8   5       59.51       57.32      0.89 o
  -1   8   5      234.24      196.44      1.05 o
   0   8   5        3.10        1.88      0.60 o
   1   8   5        4.73        5.22      0.64 o
   2   8   5       46.55       45.57      0.81 o
   3   8   5       47.55       45.45      1.18 o
  -4   9   5        0.17        1.44      0.84 o
  -3   9   5       34.32       33.24      1.04 o
  -2   9   5       96.45       89.83      1.14 o
  -1   9   5        0.63        1.16      0.67 o
   0   9   5        6.98        3.66      0.61 o
   1   9   5       21.54       18.13      0.71 o
   2   9   5       88.45       82.72      3.03 o
   3   9   5      393.23      389.66      3.99 o
  -3  10   5        0.07        1.00      0.94 o
  -2  10   5      143.75      128.18      2.15 o
  -1  10   5       82.81       76.57      1.38 o
   0  10   5      276.80      229.08      5.20 o
   1  10   5       15.56       12.94      0.87 o
   2  10   5       24.67       23.30      1.06 o
  -3  11   5        4.32        4.22      1.02 o
  -2  11   5        0.09        1.44      0.76 o
  -1  11   5      137.33      129.75      2.42 o
   0  11   5        4.28        3.15      1.08 o
   1  11   5       16.36       19.37      1.02 o
   2  11   5      190.87      187.70      3.05 o
  -2  12   5       79.94       73.38      1.70 o
  -1  12   5        3.77        3.49      1.29 o
   0  12   5       94.54       78.99      2.29 o
   1  12   5        6.67        8.40      1.35 o
   0  13   5        0.60        1.16      1.38 o
  -5   0   6        0.00        0.58      1.86 o
  -4   0   6        6.78        2.40      1.66 o
  -3   0   6       74.54       73.61      2.09 o
  -2   0   6      230.83      264.34      2.80 o
  -1   0   6        1.24        6.41      1.41 o
   0   0   6     1011.29     1111.46      5.82 o
   1   0   6      241.98      253.11      1.40 o
   2   0   6        0.65        0.94      0.79 o
   3   0   6     1155.19     1124.60      7.62 o
   4   0   6      103.49       97.88      1.61 o
  -5   1   6       41.04       36.23      1.33 o
  -4   1   6       17.42       17.14      0.96 o
  -3   1   6      195.94      207.54      1.96 o
  -2   1   6       55.75       62.41      1.34 o
  -1   1   6      244.81      296.93      2.74 o
   0   1   6     1051.35     1126.20     14.86 o
   1   1   6      275.21      276.08      1.48 o
   2   1   6       29.06       24.96      0.63 o
   3   1   6       35.96       34.60      0.86 o
   4   1   6       27.74       21.27      0.87 o
  -5   2   6       46.53       51.23      1.26 o
  -4   2   6       31.19       27.50      1.00 o
  -3   2   6        0.00        0.10      0.97 o
  -2   2   6       11.75       15.68      1.07 o
  -1   2   6       12.36       17.09      0.67 o
   0   2   6      172.68      158.99      1.62 o
   1   2   6      100.53      100.70      1.07 o
   2   2   6       52.22       51.96      0.96 o
   3   2   6      281.33      285.73      2.81 o
   4   2   6       28.27       26.86      0.83 o
  -5   3   6        2.45        2.73      1.05 o
  -4   3   6        8.17       10.80      0.94 o
  -3   3   6        9.90       11.61      1.02 o
  -2   3   6      831.24      836.64     10.40 o
  -1   3   6        5.17        4.75      0.62 o
   0   3   6       14.09       18.34      0.65 o
   1   3   6       83.90       95.26      1.28 o
   2   3   6        0.77        1.18      0.65 o
   3   3   6       27.01       26.02      0.76 o
   4   3   6        7.03        5.49      0.87 o
  -5   4   6        4.17        5.18      1.09 o
  -4   4   6       13.63       13.24      0.96 o
  -3   4   6      538.38      513.10      5.07 o
  -2   4   6      384.56      394.14      3.90 o
  -1   4   6       42.27       50.30      0.76 o
   0   4   6      219.17      235.30      1.30 o
   1   4   6        2.18        3.48      0.54 o
   2   4   6      123.89      130.78      1.05 o
   3   4   6       51.58       53.60      0.93 o
   4   4   6       15.19       11.60      0.89 o
  -4   5   6       13.54       12.33      0.97 o
  -3   5   6      263.15      253.62      3.22 o
  -2   5   6       28.92       30.78      0.66 o
  -1   5   6       99.98      105.37      3.79 o
   0   5   6      340.77      372.68      3.20 o
   1   5   6      183.53      186.65      2.05 o
   2   5   6      104.66      102.33      0.97 o
   3   5   6        4.54        3.90      0.75 o
   4   5   6       18.45       16.07      0.95 o
  -4   6   6       32.37       29.80      1.61 o
  -3   6   6       67.04       64.90      0.87 o
  -2   6   6      527.02      523.73      4.91 o
  -1   6   6      337.12      353.87      5.73 o
   0   6   6      133.80      146.24      1.77 o
   1   6   6        1.41        0.84      0.66 o
   2   6   6        2.66        4.08      0.67 o
   3   6   6        3.25        2.88      0.75 o
  -4   7   6        5.93        6.79      0.98 o
  -3   7   6      168.64      170.59      3.32 o
  -2   7   6      161.75      165.91      2.11 o
  -1   7   6       92.75       96.36      1.00 o
   0   7   6       38.53       36.47      0.92 o
   1   7   6       42.64       36.70      1.05 o
   2   7   6       55.96       59.82      0.90 o
   3   7   6       73.77       72.00      2.06 o
  -4   8   6        0.16        0.88      0.96 o
  -3   8   6       19.82       22.29      0.93 o
  -2   8   6       18.91       20.75      0.78 o
  -1   8   6        5.82        4.95      0.68 o
   0   8   6       23.92       26.30      0.85 o
   1   8   6       86.28       81.37      1.91 o
   2   8   6       33.52       34.85      0.99 o
   3   8   6        0.23        0.57      1.01 o
  -3   9   6        0.14        1.19      0.90 o
  -2   9   6       36.22       37.16      1.19 o
  -1   9   6       49.95       47.35      1.71 o
   0   9   6        1.10        1.33      0.77 o
   1   9   6       41.14       39.77      0.98 o
   2   9   6        0.03        0.61      0.71 o
  -3  10   6        1.64        3.93      1.37 o
  -2  10   6       10.46       13.04      0.99 o
  -1  10   6      230.37      219.27     10.89 o
   0  10   6        0.05        0.96      1.07 o
   1  10   6        3.59        4.50      0.74 o
   2  10   6       81.89       80.24      1.35 o
  -2  11   6       63.08       62.54      1.54 o
  -1  11   6        6.54        7.00      1.26 o
   0  11   6       34.47       39.27      1.96 o
   1  11   6        6.58        6.69      0.98 o
  -1  12   6       13.93       16.89      1.39 o
   0  12   6       15.28       14.25      1.39 o
  -5   1   7        3.60        4.75      1.42 o
  -4   1   7      104.01       87.88      1.70 o
  -3   1   7        9.85       11.96      1.21 o
  -2   1   7       23.40       25.23      0.91 o
  -1   1   7        1.71        2.35      1.09 o
   0   1   7       43.95       46.00      0.72 o
   1   1   7       60.45       59.31      1.07 o
   2   1   7        0.23        0.77      0.53 o
   3   1   7        1.58        1.95      0.68 o
   4   1   7       33.26       27.37      0.92 o
  -5   2   7       95.19      100.64      1.95 o
  -4   2   7        4.26        2.29      1.27 o
  -3   2   7       15.92       11.62      1.23 o
  -2   2   7       96.00      102.02      2.69 o
  -1   2   7      257.13      277.90      2.75 o
   0   2   7      192.06      200.96      1.89 o
   1   2   7       84.44       84.91      0.95 o
   2   2   7       52.72       46.57      0.95 o
   3   2   7      190.29      184.44      1.79 o
  -4   3   7       69.13       64.76      2.23 o
  -3   3   7       67.72       60.31      1.51 o
  -2   3   7       77.47       79.69      1.44 o
  -1   3   7       21.14       23.69      0.78 o
   0   3   7        1.96        1.43      0.63 o
   1   3   7        2.60        3.88      0.68 o
   2   3   7       34.08       32.17      0.77 o
   3   3   7       37.98       36.14      0.90 o
  -4   4   7        0.54        0.93      1.01 o
  -3   4   7        0.09        0.93      0.71 o
  -2   4   7       10.83       14.21      0.84 o
  -1   4   7        0.96        0.98      0.70 o
   0   4   7       15.14       15.38      0.73 o
   1   4   7       96.97       97.76      0.95 o
   2   4   7        1.83        3.34      0.68 o
   3   4   7        5.31        7.68      0.79 o
  -4   5   7       73.66       73.91      3.17 o
  -3   5   7       16.37       17.90      0.85 o
  -2   5   7     1210.47     1278.04     21.75 o
  -1   5   7      131.91      150.11      1.10 o
   0   5   7      196.21      211.18      3.43 o
   1   5   7       34.51       34.60      0.77 o
   2   5   7       78.38       76.12      0.95 o
   3   5   7        5.03        4.46      0.79 o
  -4   6   7        0.10        1.09      1.02 o
  -3   6   7        7.55       10.52      1.08 o
  -2   6   7      157.84      163.19      2.91 o
  -1   6   7      156.29      172.79      1.14 o
   0   6   7        5.38        6.52      0.81 o
   1   6   7       63.52       70.56      1.31 o
   2   6   7        7.04        8.36      0.75 o
   3   6   7        0.08        0.51      0.77 o
  -4   7   7       76.04       72.28      1.75 o
  -3   7   7       37.88       36.69      1.29 o
  -2   7   7       11.98       13.72      0.81 o
  -1   7   7      175.23      185.85      2.23 o
   0   7   7        0.07        0.42      0.79 o
   1   7   7       36.95       35.28      0.83 o
   2   7   7        1.76        2.52      0.74 o
   3   7   7       41.81       37.91      0.96 o
  -3   8   7       20.27       22.63      1.30 o
  -2   8   7       49.07       47.42      1.24 o
  -1   8   7       71.85       79.17      1.12 o
   0   8   7      167.78      155.17      1.36 o
   1   8   7       10.68        9.31      0.77 o
   2   8   7        0.31        0.63      0.75 o
  -3   9   7        0.01        1.10      1.44 o
  -2   9   7       34.10       34.18      1.23 o
  -1   9   7       62.03       63.07      2.34 o
   0   9   7        0.10        1.50      0.85 o
   1   9   7       12.67       12.27      0.80 o
   2   9   7       10.28        8.52      0.81 o
  -1  10   7       96.60       86.71      4.67 o
   0  10   7       90.03       83.57      1.94 o
   1  10   7      144.14      135.30      1.61 o
  -1  11   7        0.20        1.05      1.29 o
   0  11   7       99.95      100.18      2.61 o
  -4   0   8        0.00       -0.09      1.82 o
  -3   0   8       40.50       19.32      1.88 o
  -2   0   8       77.63       71.92      1.67 o
  -1   0   8      165.29      187.59      2.66 o
   0   0   8        0.21        0.26      0.57 o
   1   0   8      337.69      323.29      4.14 o
   2   0   8       15.87       14.74      1.59 o
   3   0   8        0.91        0.91      1.61 o
  -4   1   8       49.62       37.74      1.53 o
  -3   1   8       21.33       21.01      1.03 o
  -2   1   8      139.23      150.66      1.49 o
  -1   1   8       35.02       35.13      1.92 o
   0   1   8       91.24      100.94      1.02 o
   1   1   8      326.60      303.62      1.47 o
   2   1   8       75.57       70.60      1.01 o
   3   1   8        1.56        2.34      0.92 o
  -4   2   8       21.67       25.39      1.45 o
  -3   2   8        4.06        2.75      0.98 o
  -2   2   8       37.08       33.28      1.08 o
  -1   2   8        2.99        2.46      1.01 o
   0   2   8        0.01        0.64      0.72 o
   1   2   8      121.89      114.88      1.22 o
   2   2   8       53.14       48.53      1.16 o
   3   2   8       10.27        8.90      0.81 o
  -4   3   8        6.15        7.25      1.06 o
  -3   3   8       19.21       17.27      1.07 o
  -2   3   8       14.46       16.27      0.98 o
  -1   3   8      641.03      692.58      3.88 o
   0   3   8       18.78       18.21      0.67 o
   1   3   8       10.26       11.02      0.70 o
   2   3   8       18.08       20.38      0.78 o
   3   3   8        0.01        0.63      0.79 o
  -4   4   8       39.52       44.97      1.22 o
  -3   4   8        4.42        4.61      0.99 o
  -2   4   8      266.12      276.66      5.59 o
  -1   4   8      386.92      412.64      3.18 o
   0   4   8        1.29        1.33      0.60 o
   1   4   8      138.21      139.14      2.44 o
   2   4   8        2.58        2.31      0.72 o
   3   4   8      121.52      106.74      2.38 o
  -4   5   8      139.57      134.86      2.11 o
  -3   5   8       11.99       11.48      1.20 o
  -2   5   8      322.24      326.55      3.50 o
  -1   5   8       64.73       71.93      0.94 o
   0   5   8       71.32       76.54      0.95 o
   1   5   8       77.49       78.28      1.19 o
   2   5   8       56.58       56.15      0.95 o
   3   5   8       27.58       26.88      0.94 o
  -4   6   8        4.33        5.31      1.42 o
  -3   6   8        4.89        4.08      1.13 o
  -2   6   8       89.37       90.03      1.34 o
  -1   6   8      192.01      207.77      1.76 o
   0   6   8      235.27      239.33      4.21 o
   1   6   8       28.79       30.38      0.84 o
   2   6   8        2.34        3.42      0.78 o
  -3   7   8       11.09       10.02      1.83 o
  -2   7   8      206.29      225.83      9.54 o
  -1   7   8       85.40       94.58      1.25 o
   0   7   8       55.27       58.81      0.95 o
   1   7   8        2.31        2.45      0.77 o
   2   7   8       20.07       18.31      0.86 o
  -3   8   8        9.79       10.20      1.26 o
  -2   8   8        2.15        2.87      1.65 o
  -1   8   8       52.65       56.78      1.13 o
   0   8   8        0.05        0.82      0.78 o
   1   8   8       36.87       39.16      0.94 o
   2   8   8       50.75       49.85      1.00 o
  -1   9   8       22.01       24.19      1.39 o
   0   9   8       24.32       22.87      0.89 o
   1   9   8        0.76        1.05      0.81 o
  -1  10   8        8.92       10.20      1.35 o
   0  10   8      126.19      119.91      3.10 o
  -4   1   9        0.48        2.55      1.09 o
  -3   1   9      122.43      107.74      2.47 o
  -2   1   9        1.64        2.11      0.88 o
  -1   1   9        3.07        4.76      1.22 o
   0   1   9        1.31        1.22      1.19 o
   1   1   9       19.72       20.89      1.23 o
   2   1   9       10.92        9.74      1.16 o
  -4   2   9      104.12       99.58      2.08 o
  -3   2   9        0.35        1.05      0.90 o
  -2   2   9       14.50       11.68      1.04 o
  -1   2   9        9.25       10.88      1.02 o
   0   2   9      170.44      181.02      2.62 o
   1   2   9      119.85      109.66      1.34 o
   2   2   9       47.06       39.30      1.34 o
  -4   3   9       23.58       22.21      1.20 o
  -3   3   9       62.99       55.41      2.79 o
  -2   3   9       47.62       47.19      1.18 o
  -1   3   9       70.85       75.19      1.03 o
   0   3   9       24.63       28.73      0.73 o
   1   3   9        6.90        7.83      0.74 o
   2   3   9        0.28        0.82      0.91 o
  -4   4   9      112.39      106.90      1.52 o
  -3   4   9        1.24        2.16      1.03 o
  -2   4   9        0.31        0.96      0.98 o
  -1   4   9        8.32       10.56      0.83 o
   0   4   9        9.25        9.83      0.68 o
   1   4   9        3.22        3.55      0.76 o
   2   4   9       26.03       28.25      0.87 o
  -3   5   9       75.77       77.15      2.07 o
  -2   5   9       28.28       30.58      1.14 o
  -1   5   9      809.57      875.27      7.43 o
   0   5   9       41.79       45.14      0.93 o
   1   5   9       43.04       42.17      0.92 o
   2   5   9        0.19        0.80      0.92 o
  -3   6   9        1.44        2.44      1.19 o
  -2   6   9        0.54        1.76      0.98 o
  -1   6   9      137.61      144.89      2.49 o
   0   6   9      107.93      108.37      1.36 o
   1   6   9       13.02       11.84      0.83 o
   2   6   9       21.75       24.96      0.92 o
  -3   7   9       96.14       88.01      2.52 o
  -2   7   9       24.10       27.96      1.35 o
  -1   7   9        5.88        8.78      0.99 o
   0   7   9       60.46       61.53      1.04 o
   1   7   9        0.06        0.91      0.86 o
  -2   8   9       27.86       26.45      2.43 o
  -1   8   9       23.18       22.58      1.08 o
   0   8   9       50.82       51.57      1.03 o
   1   8   9       97.28       88.11      2.06 o
  -1   9   9       36.45       35.00      1.53 o
   0   9   9       40.57       38.85      1.02 o
  -3   0  10        1.12        1.55      1.34 o
  -2   0  10      102.11       88.59      1.78 o
  -1   0  10       31.52       31.68      2.12 o
   0   0  10       53.01       54.80      3.83 o
   1   0  10        3.91        4.48      1.75 o
   2   0  10      126.26      113.60      2.46 o
  -3   1  10       48.57       34.66      1.14 o
  -2   1  10       12.69       12.02      0.99 o
  -1   1  10       47.24       52.46      1.31 o
   0   1  10       14.20       15.12      1.38 o
   1   1  10       60.63       53.32      1.54 o
   2   1  10      127.23      103.99      1.74 o
  -3   2  10        1.55        2.78      0.96 o
  -2   2  10        1.58        2.03      1.08 o
  -1   2  10       77.84       86.07      1.39 o
   0   2  10        6.77        7.79      1.36 o
   1   2  10        4.33        5.08      1.28 o
   2   2  10       66.09       60.99      1.54 o
  -3   3  10        8.40       10.06      0.99 o
  -2   3  10       13.05       16.20      1.11 o
  -1   3  10       13.37       15.48      1.11 o
   0   3  10      379.01      390.84      5.52 o
   1   3  10       24.89       23.35      1.07 o
  -3   4  10      113.54      118.16      1.85 o
  -2   4  10        0.32        0.38      1.04 o
  -1   4  10       88.55       89.12      1.15 o
   0   4  10      277.80      276.20      2.14 o
   1   4  10       19.72       18.16      1.06 o
  -3   5  10      125.34      123.45      1.41 o
  -2   5  10        9.39        9.85      1.09 o
  -1   5  10      224.24      229.41      3.14 o
   0   5  10       59.52       61.02      1.05 o
   1   5  10       58.20       55.90      1.25 o
  -2   6  10        0.06        1.18      1.04 o
  -1   6  10       75.82       74.95      1.33 o
   0   6  10       54.29       54.58      1.03 o
   1   6  10      148.58      144.61      3.71 o
  -1   7  10      201.69      199.72      1.76 o
   0   7  10       38.98       38.31      1.03 o
  -2   1  11       58.45       54.96      1.19 o
  -1   1  11        2.06        3.44      1.16 o
   0   1  11        0.91        1.66      1.36 o
   1   1  11       15.83       15.62      1.43 o
  -2   2  11        8.35        9.20      1.15 o
  -1   2  11       12.92       13.41      1.18 o
   0   2  11        2.14        3.05      1.40 o
  -2   3  11       56.50       56.40      1.36 o
  -1   3  11       12.61       13.66      1.15 o
   0   3  11       54.22       55.72      1.68 o
  -2   4  11        3.64        3.78      1.13 o
  -1   4  11        1.87        1.81      1.41 o
   0   4  11       12.07       14.22      1.49 o
 
